# Supplementary material for: Expression of Concern: How the venom from the ectoparasitoid Wasp Nasonia vitripennis exhibits anti-inflammatory properties on mammalian cell lines
Source: PLoS One. 2025 May 20;20(5):e0324681. doi: 10.1371/journal.pone.0324681 (PMC12091800; doi:10.1371/journal.pone.0324681)
Supplement: S1 File — (ZIP) [file pone.0324681.s001.zip]

Archive with 7 entries (6 files):
- S1 File/
- S1 File/Fig3Fig6_2011-07-27-Raw_Pp38_Pp65_zw.tif
- S1 File/Fig3Fig6_2011-07-27-Raw_Tub_zw.tif
- S1 File/Fig3_2011-07-27-Raw_p65.tif
- S1 File/Fig3_2013-11-08_Raw_IKK.tif
- S1 File/Fig3_2013-11-08_Raw_P-IKK.tif
- S1 File/Fig3_2013-11-08_Raw_Tub.tif
