# Supplementary material for: Expression of Concern: How the venom from the ectoparasitoid Wasp Nasonia vitripennis exhibits anti-inflammatory properties on mammalian cell lines
Source: PLoS One. 2025 May 20;20(5):e0324681. doi: 10.1371/journal.pone.0324681 (PMC12091800; doi:10.1371/journal.pone.0324681)
Supplement: S2 File — (ZIP) [file pone.0324681.s002.zip]

Archive with 3 entries (2 files):
- S2 File/
- S2 File/Fig4_2011-09-23-Raw_fract_p65enPARP.tif
- S2 File/Fig4_2011-09-23-Raw_fract_p65enPARP_zw.tif
