# Supplementary material for: Expression of Concern: How the venom from the ectoparasitoid Wasp Nasonia vitripennis exhibits anti-inflammatory properties on mammalian cell lines
Source: PLoS One. 2025 May 20;20(5):e0324681. doi: 10.1371/journal.pone.0324681 (PMC12091800; doi:10.1371/journal.pone.0324681)
Supplement: S3 File — (ZIP) [file pone.0324681.s003.zip]

Archive with 10 entries (9 files):
- S3 File/
- S3 File/Fig3Fig6_2011-07-27-Raw_Pp38_Pp65_zw.tif
- S3 File/Fig3Fig6_2011-07-27-Raw_Tub_zw.tif
- S3 File/Fig6_2011-07-27_Raw_p38.tif
- S3 File/Fig6_2013-07-17-Raw_JNK.tif
- S3 File/Fig6_2013-07-17-Raw_JNK_Tub.png
- S3 File/Fig6_2013-07-17-Raw_P-JNK_zw.tif
- S3 File/Fig6_2013-07-17_Raw_Tub.tif
- S3 File/Fig6_2013-11-13-Raw_Tub blot met ERK.tif
- S3 File/Fig6_2013-11-13-Raw_Tub blot met P-ERK.tif
